# Supplementary material for: Impacts of Neoadjuvant Chemotherapy on Perioperative Outcomes in Patients with Bladder Cancer Treated with Radical Cystectomy: A Single High-Volume Center Experience
Source: J Pers Med. 2024 Feb 16;14(2):212. doi: 10.3390/jpm14020212 (PMC10890459; doi:10.3390/jpm14020212)
Supplement: Supplementary file 1 [file jpm-14-00212-s001.zip]

Archive with 1 entries (1 files):
- jpm-2858668-supplementary.pdf
